# Supplementary material for: Antiproliferative Effects of Cynara Cardunculus in Colorectal Cancer Cells Are Modulated by the Circadian Clock
Source: Int J Mol Sci. 2022 Aug 15;23(16):9130. doi: 10.3390/ijms23169130 (PMC9409071; doi:10.3390/ijms23169130)
Supplement: Supplementary file 1 [file ijms-23-09130-s001.zip]

Archive with 1 entries (1 files):
- ijms-1832126-supplementary.pdf
